# Supplementary material for: Application of Principal Component Analysis as a Prediction Model for Feline Sporotrichosis
Source: Vet Sci. 2025 Jan 9;12(1):32. doi: 10.3390/vetsci12010032 (PMC11768719; doi:10.3390/vetsci12010032)
Supplement: Supplementary file 1 [file vetsci-12-00032-s001.zip]

Archive with 1 entries (1 files):
- vetsci-3333306-supplementary.pdf
